# Supplementary material for: Solubility and Thermal Stability of Thermotoga maritima MreB
Source: Int J Mol Sci. 2022 Dec 16;23(24):16044. doi: 10.3390/ijms232416044 (PMC9785925; doi:10.3390/ijms232416044)
Supplement: Supplementary file 1 [file ijms-23-16044-s001.zip]

Archive with 1 entries (1 files):
- ijms-2088706-supplementary.pdf
